# Supplementary material for: Biological Valorization of Lignin-Derived Aromatics in Hydrolysate to Protocatechuic Acid by Engineered Pseudomonas putida KT2440
Source: Molecules. 2024 Mar 30;29(7):1555. doi: 10.3390/molecules29071555 (PMC11013400; doi:10.3390/molecules29071555)
Supplement: Supplementary file 1 [file molecules-29-01555-s001.zip]

Archive with 1 entries (1 files):
- molecules-2895092-supplementary.pdf
